# Supplementary material for: A Needs Learning Algorithm Applied to Stable Gait Generation of Quadruped Robot
Source: Sensors (Basel). 2022 Sep 26;22(19):7302. doi: 10.3390/s22197302 (PMC9570960; doi:10.3390/s22197302)
Supplement: Supplementary file 1 [file sensors-22-07302-s001.zip]

Archive with 1 entries (1 files):
- sensors-1842623-supplementary.mp4
